# Supplementary material for: A Holistic Nursing Surveillance Decision Support System for Postoperative Pulmonary Complications After Abdominal Surgery: A Retrospective Cohort Study
Source: Healthcare (Basel). 2026 Apr 18;14(8):1083. doi: 10.3390/healthcare14081083 (PMC13116495; doi:10.3390/healthcare14081083)
Supplement: Supplementary file 1 [file healthcare-14-01083-s001.zip]

Archive with 1 entries (1 files):
- healthcare-4214233-supplementary.pdf
